# Supplementary material for: PIWI Proteins Play an Antiviral Role in Lepidopteran Cell Lines
Source: Viruses. 2022 Jun 30;14(7):1442. doi: 10.3390/v14071442 (PMC9321812; doi:10.3390/v14071442)
Supplement: Supplementary file 1 [file viruses-14-01442-s001.zip]

Archive with 1 entries (1 files):
- viruses-1785899-supplementary.pdf
